# Supplementary material for: Investigation of Oral Microbiome in Donkeys and the Effect of Dental Care on Oral Microbial Composition
Source: Animals (Basel). 2020 Nov 30;10(12):2245. doi: 10.3390/ani10122245 (PMC7761040; doi:10.3390/ani10122245)
Supplement: Supplementary file 1 [file animals-10-02245-s001.zip]

Archive with 1 entries (1 files):
- animals-1018541-supplementary.png
